# Supplementary material for: Circulating Dopamine Is Regulated by Dietary Glucose and Controls Glucagon-like 1 Peptide Action in White Adipose Tissue
Source: Int J Mol Sci. 2023 Jan 27;24(3):2464. doi: 10.3390/ijms24032464 (PMC9916853; doi:10.3390/ijms24032464)
Supplement: Supplementary file 1 [file ijms-24-02464-s001.zip]

Archive with 1 entries (1 files):
- ijms-2106657-supplementary.pdf
